# Supplementary material for: 5,11-Diisopropyl-2,8-dimethyl-1H,7H-diimidazo[c,h][1,6]diazecine dihydrate
Source: Acta Crystallogr Sect E Struct Rep Online. 2010 Jul 10;66(Pt 8):o1958–9. doi: 10.1107/S1600536810025808 (PMC3007203; doi:10.1107/S1600536810025808)
Supplement: Supplementary file 2 [file e-66-o1958-Isup2.hkl]

# 
# h,k,l, Fc-squared, Fo-squared, sigma(Fo-squared) and status flag 
# 
data_I
_shelx_title ' 1BiDiaz in Pbcn' 
_shelx_refln_list_code          4 
_shelx_F_calc_maximum      196.27 
_exptl_crystal_F_000       800.00 
_reflns_d_resolution_high  0.8397 
 
loop_ 
 _symmetry_equiv_pos_as_xyz 
 'x, y, z' 
 '-x+1/2, -y+1/2, z+1/2' 
 '-x, y, -z+1/2' 
 'x+1/2, -y+1/2, -z' 
 '-x, -y, -z' 
 'x-1/2, y-1/2, -z-1/2' 
 'x, -y, z-1/2' 
 '-x-1/2, y-1/2, z' 
 
_cell_length_a    12.5712 
_cell_length_b    14.6649 
_cell_length_c    10.8771 
_cell_angle_alpha  90.000 
_cell_angle_beta   90.000 
_cell_angle_gamma  90.000 
 
_shelx_F_squared_multiplier     1.000 
 
loop_ 
 _refln_index_h 
 _refln_index_k 
 _refln_index_l 
 _refln_F_squared_calc 
 _refln_F_squared_meas 
 _refln_F_squared_sigma 
 _refln_observed_status 
   2   0   0      234.68      273.53      9.70 o 
   4   0   0      165.60      129.20      5.05 o 
   6   0   0      153.14      117.17      5.63 o 
   8   0   0      271.84      263.04      8.41 o 
  10   0   0      201.50      214.67      8.49 o 
  12   0   0       58.56       49.59      5.45 o 
  14   0   0       85.02       97.34      7.30 o 
   1   1   0    14469.06    15502.62    114.48 o 
   3   1   0     2328.12     1905.59     14.94 o 
   5   1   0      611.26      551.11      7.37 o 
   7   1   0      334.62      303.70     17.98 o 
   9   1   0      656.72      670.97     16.00 o 
  11   1   0      461.60      496.34      8.50 o 
  13   1   0        9.10       11.91      2.46 o 
   0   2   0       14.35       10.83      0.84 o 
   2   2   0    22549.41    23293.37     60.45 o 
   4   2   0     1578.86     1447.31     15.74 o 
   6   2   0        0.01        1.43      1.01 o 
   8   2   0      289.27      340.73      9.51 o 
  10   2   0      389.14      407.15     10.86 o 
  12   2   0       38.45       41.94      4.28 o 
  14   2   0        0.04       -1.85      2.35 o 
   1   3   0        4.45        0.89      0.56 o 
   3   3   0      896.94      712.55     10.69 o 
   5   3   0     2963.05     2700.70     23.68 o 
   7   3   0        0.43        1.68      1.09 o 
   9   3   0      150.25      141.18      4.54 o 
  11   3   0      101.55      107.77      4.36 o 
  13   3   0       66.36       89.53      6.63 o 
   2   4   0     6044.87     5412.08     29.84 o 
   4   4   0      397.84      326.63      8.36 o 
   6   4   0      874.62      914.27     14.42 o 
   8   4   0      826.86      843.08     14.80 o 
  10   4   0        4.43        1.17      2.43 o 
  12   4   0       10.76       15.26      3.77 o 
  14   4   0        2.82        3.69      3.52 o 
   1   5   0     7404.13     6097.02     23.92 o 
   3   5   0      343.38      335.29      8.35 o 
   5   5   0     1401.10     1367.21     17.51 o 
   7   5   0     1655.44     1677.15     20.66 o 
   9   5   0       53.85       62.59      3.02 o 
  11   5   0      187.25      201.32      8.06 o 
  13   5   0        5.16        7.46      3.86 o 
   2   6   0     1787.57     1675.31     18.19 o 
   4   6   0       47.70       52.78      2.43 o 
   6   6   0      230.49      224.33      7.82 o 
   8   6   0       41.47       46.48      2.60 o 
  10   6   0      480.16      551.80     12.88 o 
  12   6   0       24.79       33.97      4.45 o 
  14   6   0       37.97       44.79      5.79 o 
   1   7   0       56.41       45.32      4.78 o 
   3   7   0     1356.62     1112.48     15.96 o 
   5   7   0      873.13      876.64     14.82 o 
   7   7   0       26.29       23.49      2.52 o 
   9   7   0      145.39      171.46      7.22 o 
  11   7   0       21.37       23.40      4.28 o 
  13   7   0       21.84       10.99      5.70 o 
   0   8   0      103.14      119.33      3.78 o 
   2   8   0        1.64       -0.30      0.99 o 
   4   8   0      329.05      338.21      9.34 o 
   6   8   0       91.06       87.30      3.36 o 
   8   8   0       34.17       37.08      2.68 o 
  10   8   0       32.60       27.43      4.45 o 
  12   8   0       18.96       10.82      5.87 o 
   1   9   0       22.91       25.14      3.65 o 
   3   9   0      193.97      175.81      7.23 o 
   5   9   0        9.02        9.06      2.01 o 
   7   9   0      700.55      769.10     14.01 o 
   9   9   0      133.28      130.38      7.05 o 
  11   9   0      117.76      137.57      8.06 o 
   0  10   0      182.27      218.55      7.81 o 
   2  10   0      178.65      184.00      7.14 o 
   4  10   0      395.23      431.60     11.03 o 
   6  10   0      799.62      828.94     14.78 o 
   8  10   0      358.67      364.75     10.85 o 
  10  10   0       20.22       16.36      5.62 o 
  12  10   0       26.52       28.85      5.03 o 
   1  11   0       63.48       56.83      2.28 o 
   3  11   0      188.44      172.05      7.22 o 
   5  11   0        0.24       -0.59      2.10 o 
   7  11   0      131.75      134.83      6.80 o 
   9  11   0       22.39       21.98      4.86 o 
  11  11   0       55.38       34.31      5.96 o 
   2  12   0      673.55      699.81     13.58 o 
   4  12   0      177.78      188.13      7.56 o 
   6  12   0      255.37      244.44      8.91 o 
   8  12   0       27.14       32.29      4.61 o 
  10  12   0       24.93       27.01      4.70 o 
   1  13   0       34.24       38.45      2.01 o 
   3  13   0        0.22        3.69      1.76 o 
   5  13   0        0.99        3.44      2.43 o 
   7  13   0        3.04        0.34      2.77 o 
   9  13   0        5.37        3.10      3.27 o 
   2  14   0        0.54       -0.67      1.30 o 
   4  14   0      139.35      137.68      8.06 o 
   6  14   0        0.02        0.92      2.43 o 
   8  14   0        9.41        9.23      3.86 o 
   1  15   0      224.48      251.83      9.41 o 
   3  15   0        6.35        4.28      3.27 o 
   5  15   0       26.06       33.80      5.12 o 
   7  15   0      103.44      105.40      7.47 o 
   0  16   0        0.84       -2.18      2.18 o 
   2  16   0      229.05      273.40     10.50 o 
   4  16   0        7.37        6.37      3.44 o 
   6  16   0        0.12        2.18      2.94 o 
   1  17   0       68.61       69.80     16.32 o 
   3  17   0        1.41       -1.01      2.26 o 
   1   1   1       83.13       56.48      2.43 o 
   2   1   1       81.36       62.57      1.74 o 
   3   1   1     1813.64     1347.54     63.68 o 
   4   1   1      179.72      132.74      4.29 o 
   5   1   1     1480.03     1254.09     40.01 o 
   6   1   1        9.17        7.56      0.71 o 
   7   1   1      174.56      170.55      7.64 o 
   8   1   1       16.79       14.43      0.95 o 
   9   1   1        7.63        3.04      1.22 o 
  10   1   1       41.37       48.72      2.31 o 
  11   1   1       26.21       30.33      2.36 o 
  12   1   1       32.02       24.31      2.35 o 
  13   1   1       11.99        3.98      2.38 o 
  14   1   1       33.65       28.84      2.65 o 
   0   2   1       97.45       64.56     10.23 o 
   1   2   1       70.95       56.95      3.14 o 
   2   2   1     1145.83      864.45     37.61 o 
   3   2   1      723.69      562.23     30.46 o 
   4   2   1       30.14       20.02      1.13 o 
   5   2   1      353.24      310.85     14.42 o 
   6   2   1      147.97      130.46      4.49 o 
   7   2   1       20.32       19.58      3.10 o 
   8   2   1        3.08        3.17      1.04 o 
   9   2   1       18.00       12.81      1.48 o 
  10   2   1        0.27        0.03      1.35 o 
  11   2   1       22.87       19.38      1.89 o 
  12   2   1       23.74       10.71      3.25 o 
  13   2   1       59.76       55.68      4.39 o 
  14   2   1       10.06        4.62      2.84 o 
   1   3   1      576.82      437.64     20.28 o 
   2   3   1      435.95      340.48     13.49 o 
   3   3   1      687.11      605.19     39.78 o 
   4   3   1      749.61      688.12     42.83 o 
   5   3   1      175.40      151.16      9.59 o 
   6   3   1       78.25       93.31      7.81 o 
   7   3   1      281.12      251.05     12.28 o 
   8   3   1        0.43       -0.34      1.76 o 
   9   3   1       53.27       49.37      3.73 o 
  10   3   1        0.00       -0.88      1.23 o 
  11   3   1        0.09       -1.04      1.04 o 
  12   3   1        2.23        2.80      1.95 o 
  13   3   1       14.40        3.87      2.96 o 
  14   3   1      100.67       97.35      5.31 o 
   0   4   1     5907.80     5367.52    420.55 o 
   1   4   1      284.20      264.24     11.22 o 
   2   4   1      610.40      522.91     17.57 o 
   3   4   1      124.01      108.88      5.21 o 
   4   4   1       87.98       75.51      6.26 o 
   5   4   1      295.85      281.56     12.42 o 
   6   4   1        1.37        6.44      1.13 o 
   7   4   1      315.98      307.33      6.43 o 
   8   4   1       26.34       29.13      1.86 o 
   9   4   1      282.39      323.65      6.78 o 
  10   4   1        0.96       -0.49      1.29 o 
  11   4   1       10.36        8.70      1.68 o 
  12   4   1       50.79       55.36      4.19 o 
  13   4   1        3.42        2.58      2.41 o 
  14   4   1       17.53        5.88      3.52 o 
   1   5   1       55.09       46.08      1.56 o 
   2   5   1      340.48      274.34      6.02 o 
   3   5   1     4371.86     4013.47    193.94 o 
   4   5   1     1033.10      979.85     63.34 o 
   5   5   1     1149.22     1119.55     49.51 o 
   6   5   1      195.26      215.32      6.93 o 
   7   5   1      237.13      263.64      8.87 o 
   8   5   1      512.63      552.21     19.72 o 
   9   5   1        0.13       -1.63      2.18 o 
  10   5   1      105.65      116.38      3.03 o 
  11   5   1       10.95        6.85      2.33 o 
  12   5   1       79.36       85.36      4.51 o 
  13   5   1       11.29       -0.48      2.42 o 
  14   5   1       31.77       20.81      4.95 o 
   0   6   1      150.99      154.78     11.73 o 
   1   6   1      995.78      953.94     35.46 o 
   2   6   1      104.65      127.98      5.13 o 
   3   6   1      169.87      182.86     12.32 o 
   4   6   1       36.09       34.66      4.82 o 
   5   6   1       18.83       17.86      2.77 o 
   6   6   1        0.00        1.72      1.43 o 
   7   6   1      749.65      793.10     11.20 o 
   8   6   1       65.23       69.67      2.43 o 
   9   6   1       92.99       89.08      2.70 o 
  10   6   1      354.03      380.40     10.22 o 
  11   6   1       54.68       54.80      4.11 o 
  12   6   1       81.48       82.64      5.12 o 
  13   6   1      158.32      155.99      6.40 o 
  14   6   1       34.26       30.32      3.90 o 
   1   7   1      259.15      261.31      5.84 o 
   2   7   1      516.42      526.12     12.62 o 
   3   7   1      129.46      128.68      8.15 o 
   4   7   1      149.99      152.21      4.96 o 
   5   7   1      183.50      206.70      8.32 o 
   6   7   1      751.90      807.03     25.91 o 
   7   7   1       18.92       14.85      1.83 o 
   8   7   1      228.17      258.75     17.40 o 
   9   7   1        1.33        0.21      1.35 o 
  10   7   1      210.46      216.19      5.88 o 
  11   7   1       33.72       33.94      5.24 o 
  12   7   1        4.83        1.47      3.40 o 
  13   7   1        0.77        0.36      2.10 o 
   0   8   1      563.30      473.73      7.55 o 
   1   8   1      311.12      299.99      6.25 o 
   2   8   1      368.90      376.26      5.06 o 
   3   8   1       73.41       76.36      2.48 o 
   4   8   1       24.14       31.43      2.39 o 
   5   8   1        8.12        6.84      2.60 o 
   6   8   1        0.00       -1.17      1.21 o 
   7   8   1      369.41      430.07      7.70 o 
   8   8   1        1.46        0.36      1.12 o 
   9   8   1       37.48       31.98      2.16 o 
  10   8   1       32.97       29.20      3.15 o 
  11   8   1      113.46      113.14      5.16 o 
  12   8   1       29.65       21.14      5.20 o 
  13   8   1       65.63       53.86      4.37 o 
   1   9   1      140.34      121.33      1.98 o 
   2   9   1      365.31      385.70      9.21 o 
   3   9   1      572.61      578.91     24.60 o 
   4   9   1      598.12      672.41     13.50 o 
   5   9   1       41.61       47.39      3.78 o 
   6   9   1       37.79       33.90      2.01 o 
   7   9   1      146.08      150.73      3.35 o 
   8   9   1        1.10        1.89      1.37 o 
   9   9   1       12.03       13.64      3.77 o 
  10   9   1       26.80       15.94      2.76 o 
  11   9   1       11.73        5.13      3.00 o 
  12   9   1       15.54        5.83      3.43 o 
   0  10   1        3.10        5.83      1.21 o 
   1  10   1       97.34      109.80      3.26 o 
   2  10   1        2.53        1.87      1.32 o 
   3  10   1       19.19       15.72      1.59 o 
   4  10   1        0.99        1.24      1.31 o 
   5  10   1     1111.63     1241.96     19.65 o 
   6  10   1        0.50        1.92      1.27 o 
   7  10   1      141.12      143.53      3.47 o 
   8  10   1       52.28       58.11      3.65 o 
   9  10   1        0.06        0.43      1.78 o 
  10  10   1       17.18        5.71      3.49 o 
  11  10   1       21.11        7.86      3.52 o 
  12  10   1       30.80       36.82      3.73 o 
   1  11   1        0.26        0.59      0.76 o 
   2  11   1      121.85      132.39      2.24 o 
   3  11   1       42.83       32.91      2.01 o 
   4  11   1        2.43        0.52      1.29 o 
   5  11   1        1.19        0.01      1.29 o 
   6  11   1      663.48      671.38      9.75 o 
   7  11   1       57.31       49.72      5.75 o 
   8  11   1        0.04        0.73      1.39 o 
   9  11   1       14.50        7.92      2.65 o 
  10  11   1       15.52        1.21      3.69 o 
  11  11   1        1.77        1.53      2.25 o 
   0  12   1      464.71      507.09     12.13 o 
   1  12   1       17.77       16.52      2.25 o 
   2  12   1      346.79      346.07      5.80 o 
   3  12   1      706.25      732.89     14.09 o 
   4  12   1       45.59       42.32      2.11 o 
   5  12   1       77.62       70.22      2.77 o 
   6  12   1        0.08        2.29      2.68 o 
   7  12   1       71.11       66.22      4.70 o 
   8  12   1       16.55        7.75      2.93 o 
   9  12   1       68.88       65.86      5.87 o 
  10  12   1       24.38       32.15      4.82 o 
   1  13   1        8.50        4.84      1.89 o 
   2  13   1       68.29       65.72      2.69 o 
   3  13   1        3.48        0.40      1.55 o 
   4  13   1      115.01      119.16      4.77 o 
   5  13   1       39.51       31.25      3.11 o 
   6  13   1      140.65      139.52      6.04 o 
   7  13   1       12.37        9.34      3.19 o 
   8  13   1       63.45       60.82      4.15 o 
   9  13   1        8.22        1.20      2.61 o 
   0  14   1       15.06        8.68      2.47 o 
   1  14   1        7.05        2.89      1.62 o 
   2  14   1        6.23        3.28      2.49 o 
   3  14   1      185.85      183.33     10.50 o 
   4  14   1        0.61        0.04      1.75 o 
   5  14   1        0.07       -1.27      1.27 o 
   6  14   1       28.17       17.13      3.33 o 
   7  14   1        5.65        4.43      2.33 o 
   8  14   1        0.25       -1.49      1.55 o 
   1  15   1        1.21        1.44      1.37 o 
   2  15   1       21.40       13.46      4.62 o 
   3  15   1        8.26        1.45      2.43 o 
   4  15   1       40.07       32.60      6.33 o 
   5  15   1        0.70        1.93      1.57 o 
   6  15   1        0.62       -1.56      1.56 o 
   7  15   1        9.29        2.16      2.40 o 
   0  16   1        1.49       -0.23      1.89 o 
   1  16   1       24.76       26.90      6.66 o 
   2  16   1       12.33        6.14      2.63 o 
   3  16   1        8.32        2.68      2.49 o 
   4  16   1       14.10       10.74      2.86 o 
   5  16   1       25.68       17.40      5.66 o 
   1  17   1        3.49       -1.25      1.25 o 
   2  17   1       38.36       47.16      4.81 o 
   3  17   1        0.77        0.68      1.79 o 
   1   0   2    13506.58    14141.58     46.88 o 
   2   0   2    19158.14    20532.34     41.41 o 
   3   0   2    38522.24    48007.07    106.25 o 
   4   0   2      559.46      419.11      8.73 o 
   5   0   2        0.54        2.60      1.09 o 
   6   0   2      189.05      176.07      6.39 o 
   7   0   2      262.38      231.11      7.82 o 
   8   0   2      427.24      419.48     10.70 o 
   9   0   2       20.10       22.98      2.52 o 
  10   0   2        3.38       12.58      2.18 o 
  11   0   2      420.20      439.78     11.28 o 
  12   0   2      100.03      102.14      6.04 o 
  13   0   2       16.23       14.26      5.45 o 
  14   0   2      105.59      100.96      6.80 o 
   1   1   2    13337.86    13335.21     40.04 o 
   2   1   2      481.36      413.12      3.76 o 
   3   1   2     6576.34     6336.01     26.60 o 
   4   1   2     5908.67     5721.49     59.04 o 
   5   1   2       84.16       68.02      1.72 o 
   6   1   2     1357.45     1354.22     20.11 o 
   7   1   2      257.03      286.17      6.04 o 
   8   1   2      411.45      419.33      9.35 o 
   9   1   2        0.39        0.49      1.26 o 
  10   1   2      145.22      161.78      4.03 o 
  11   1   2       60.02       62.22      2.43 o 
  12   1   2        2.84        1.96      1.87 o 
  13   1   2        7.19        7.33      2.32 o 
  14   1   2        7.94        3.44      3.23 o 
   1   2   2     2479.43     2131.48     19.05 o 
   2   2   2     5213.99     4900.01     67.34 o 
   3   2   2       37.59       34.16      1.68 o 
   4   2   2     2098.99     1987.74     19.04 o 
   5   2   2      152.87      141.64      6.22 o 
   6   2   2       44.17       58.99      2.60 o 
   7   2   2      683.49      731.51     13.53 o 
   8   2   2       57.96       64.95      3.19 o 
   9   2   2        0.83        0.08      2.26 o 
  10   2   2        0.24       -1.01      2.10 o 
  11   2   2       51.59       59.65      3.69 o 
  12   2   2      270.37      295.38      9.75 o 
  13   2   2        0.00        0.17      2.43 o 
  14   2   2       56.76       61.08      5.96 o 
   1   3   2      424.56      394.91      5.48 o 
   2   3   2      219.77      197.78      4.23 o 
   3   3   2     7007.33     7171.28     36.57 o 
   4   3   2      140.03      121.89      3.70 o 
   5   3   2      348.35      382.17      9.36 o 
   6   3   2        0.66        0.17      1.17 o 
   7   3   2       13.61       16.86      1.85 o 
   8   3   2        8.39       13.00      1.76 o 
   9   3   2        1.18        2.35      1.59 o 
  10   3   2       20.32       28.10      2.52 o 
  11   3   2        4.33        4.19      2.01 o 
  12   3   2       32.84       33.97      4.53 o 
  13   3   2       11.87       18.79      4.45 o 
  14   3   2        0.15        1.01      2.52 o 
   0   4   2     4590.74     4404.31     27.41 o 
   1   4   2     3259.33     3020.04     23.45 o 
   2   4   2      372.48      329.71      8.87 o 
   3   4   2      176.96      153.94      5.97 o 
   4   4   2       39.03       40.19      2.18 o 
   5   4   2     1106.40     1221.11     16.51 o 
   6   4   2      240.58      238.29      7.91 o 
   7   4   2        9.52       10.40      1.68 o 
   8   4   2      823.81      843.09     14.71 o 
   9   4   2       12.19       11.74      2.10 o 
  10   4   2       21.59       26.51      2.43 o 
  11   4   2       38.20       49.16      5.12 o 
  12   4   2        0.02       -1.85      1.85 o 
  13   4   2        0.01        0.17      2.68 o 
  14   4   2       21.49       13.76      4.78 o 
   1   5   2     1014.37      830.12     18.74 o 
   2   5   2     2725.72     2742.96     33.82 o 
   3   5   2      249.38      230.92      7.49 o 
   4   5   2     2715.45     2819.16     24.89 o 
   5   5   2      294.91      296.14      8.59 o 
   6   5   2       21.36       16.36      1.76 o 
   7   5   2      999.73     1128.70     17.46 o 
   8   5   2       58.34       58.23      3.19 o 
   9   5   2        1.08        0.75      1.68 o 
  10   5   2       36.85       38.59      2.85 o 
  11   5   2       33.06       33.89      5.79 o 
  12   5   2       21.89       21.39      4.19 o 
  13   5   2        3.55        4.95      3.52 o 
  14   5   2       18.57       17.45      4.53 o 
   0   6   2       93.36      116.24      5.63 o 
   1   6   2     1656.47     1506.38     12.62 o 
   2   6   2      175.02      184.58      4.76 o 
   3   6   2      430.99      411.45      9.79 o 
   4   6   2       89.02       84.04      3.02 o 
   5   6   2       12.61       20.05      1.85 o 
   6   6   2        1.21       -1.01      1.68 o 
   7   6   2      170.78      174.15      7.06 o 
   8   6   2       72.82       73.60      3.61 o 
   9   6   2      182.70      177.15      7.39 o 
  10   6   2       48.17       48.66      3.02 o 
  11   6   2       99.97      102.31      6.38 o 
  12   6   2        9.12       20.30      3.69 o 
  13   6   2       22.23       32.04      6.04 o 
   1   7   2      210.46      175.90      4.64 o 
   2   7   2     1247.37     1320.79     17.22 o 
   3   7   2      166.34      194.30      6.81 o 
   4   7   2      123.00      158.82      6.38 o 
   5   7   2       58.43       73.34      3.02 o 
   6   7   2      213.60      224.32      7.90 o 
   7   7   2       93.52       87.13      3.53 o 
   8   7   2      200.46      192.81      7.81 o 
   9   7   2       17.61       28.77      3.02 o 
  10   7   2        1.10       -1.68      2.43 o 
  11   7   2        8.54       10.74      3.69 o 
  12   7   2        0.17       -1.93      2.18 o 
  13   7   2        0.50        0.75      2.85 o 
   0   8   2      615.07      565.03     11.75 o 
   1   8   2       14.03        8.36      2.35 o 
   2   8   2       35.73       41.45      3.48 o 
   3   8   2        3.97        2.85      1.51 o 
   4   8   2      119.46      122.52      4.03 o 
   5   8   2        9.12        8.22      1.59 o 
   6   8   2       19.77       15.01      2.43 o 
   7   8   2        1.38       -0.34      1.93 o 
   8   8   2        4.30        6.88      1.93 o 
   9   8   2       10.66       10.74      2.35 o 
  10   8   2        3.90       -0.25      2.94 o 
  11   8   2        6.82        4.45      3.69 o 
  12   8   2       54.27       48.49      5.45 o 
  13   8   2       11.53        9.48      5.12 o 
   1   9   2      129.21      132.85      2.95 o 
   2   9   2        2.17       -0.04      1.47 o 
   3   9   2       68.42       79.98      3.27 o 
   4   9   2      533.94      578.38     12.31 o 
   5   9   2      301.87      347.10     10.01 o 
   6   9   2        0.01       -1.51      1.51 o 
   7   9   2      234.04      226.13      8.15 o 
   8   9   2        0.02       -0.34      2.68 o 
   9   9   2       25.99       14.18      4.03 o 
  10   9   2        0.09        2.52      2.10 o 
  11   9   2       36.89       43.45      5.12 o 
  12   9   2       22.32       17.70      5.45 o 
   0  10   2       29.25       32.97      2.43 o 
   1  10   2      400.38      438.69     10.69 o 
   2  10   2      106.00      109.53      3.69 o 
   3  10   2      132.19      145.35      4.53 o 
   4  10   2       62.10       70.91      3.27 o 
   5  10   2      213.54      217.71      8.23 o 
   6  10   2      181.86      193.61      7.81 o 
   7  10   2       36.20       36.49      2.68 o 
   8  10   2      312.06      308.69      9.75 o 
   9  10   2       10.06       16.69      3.19 o 
  10  10   2        9.90       10.82      4.36 o 
  11  10   2        4.03        3.86      2.52 o 
  12  10   2       30.71       26.09      5.54 o 
   1  11   2       18.09       15.89      1.97 o 
   2  11   2       15.34       15.99      4.49 o 
   3  11   2       64.23       62.68      3.10 o 
   4  11   2      140.01      152.99      5.04 o 
   5  11   2       96.48       93.67      4.45 o 
   6  11   2       30.94       26.76      2.35 o 
   7  11   2        9.11        6.12      3.02 o 
   8  11   2       53.58       41.86      4.87 o 
   9  11   2       22.75       25.58      4.03 o 
  10  11   2       20.09       21.64      4.78 o 
  11  11   2        5.93        1.68      3.02 o 
   0  12   2       90.97       89.97      3.86 o 
   1  12   2       47.80       36.86      2.55 o 
   2  12   2      105.26       86.97      3.53 o 
   3  12   2      315.63      347.19     10.26 o 
   4  12   2      193.96      207.39      7.98 o 
   5  12   2        0.06        2.01      2.52 o 
   6  12   2      110.51      103.16      6.30 o 
   7  12   2       24.72       25.50      3.86 o 
   8  12   2        6.01        8.47      3.10 o 
   9  12   2       10.21        2.26      3.69 o 
  10  12   2        1.48        2.01      3.69 o 
   1  13   2        5.62        0.59      1.36 o 
   2  13   2        0.21       -1.19      1.19 o 
   3  13   2      161.47      182.80      7.89 o 
   4  13   2        7.58        7.63      2.94 o 
   5  13   2       51.63       59.31      5.03 o 
   6  13   2        0.00        1.01      1.76 o 
   7  13   2        3.65        2.94      3.19 o 
   8  13   2       13.66        5.37      3.02 o 
   9  13   2        2.16        3.27      2.68 o 
   0  14   2      239.13      239.28      9.41 o 
   1  14   2      111.44      110.03      6.42 o 
   2  14   2      158.59      155.66      5.31 o 
   3  14   2      159.08      166.67      7.89 o 
   4  14   2       30.70       31.96      4.11 o 
   5  14   2        3.42       -1.34      2.26 o 
   6  14   2        1.88       -0.25      2.35 o 
   7  14   2        0.49        0.08      2.43 o 
   8  14   2        1.20       -1.17      2.52 o 
   1  15   2       89.50       93.57      5.92 o 
   2  15   2        0.78        1.51      1.96 o 
   3  15   2        2.41        1.59      2.60 o 
   4  15   2      134.23      132.54      7.81 o 
   5  15   2        1.23        4.53      3.27 o 
   6  15   2       77.13       75.35      6.46 o 
   7  15   2        0.14        4.70      3.27 o 
   0  16   2       71.62       64.02      6.38 o 
   1  16   2       69.26       61.30     10.70 o 
   2  16   2        8.94        0.87      2.27 o 
   3  16   2        7.66        4.70      3.77 o 
   4  16   2        0.79        1.01      2.52 o 
   5  16   2       27.15       34.47      5.28 o 
   1  17   2        7.13       -0.70      1.83 o 
   2  17   2        1.39        1.41      1.85 o 
   1   1   3     1242.78     1050.39      6.29 o 
   2   1   3     3145.09     2713.58     17.13 o 
   3   1   3      243.89      247.10      5.06 o 
   4   1   3      598.11      576.15      7.63 o 
   5   1   3      119.63      113.06      3.57 o 
   6   1   3       82.86       79.92      2.08 o 
   7   1   3        7.19        9.46      1.24 o 
   8   1   3      474.66      495.54      8.25 o 
   9   1   3      103.20      111.59      4.07 o 
  10   1   3       36.87       34.80      2.34 o 
  11   1   3      215.15      258.01      6.47 o 
  12   1   3        8.05       11.88      6.37 o 
  13   1   3        3.18       -0.03      1.95 o 
  14   1   3       11.49        1.86      2.52 o 
   0   2   3      279.47      204.83      5.99 o 
   1   2   3      191.12      162.24      3.87 o 
   2   2   3      493.05      494.58      6.59 o 
   3   2   3     1584.74     1594.63     17.24 o 
   4   2   3        9.55        6.21      1.76 o 
   5   2   3     1222.75     1223.33     16.72 o 
   6   2   3        2.97        1.43      1.43 o 
   7   2   3       16.91       22.14      2.01 o 
   8   2   3        7.58        9.06      1.93 o 
   9   2   3       14.22        5.20      2.35 o 
  10   2   3      126.74      131.39      4.62 o 
  11   2   3        5.99        6.04      4.19 o 
  12   2   3        2.92        3.86      3.35 o 
  13   2   3       64.65       40.02      6.21 o 
  14   2   3        0.78       -1.43      3.02 o 
   1   3   3      230.56      215.77      5.05 o 
   2   3   3      857.05      668.74     18.36 o 
   3   3   3     2534.06     2442.50     21.84 o 
   4   3   3      161.59      211.93      7.06 o 
   5   3   3       93.68      112.44      3.95 o 
   6   3   3      422.97      455.17     10.62 o 
   7   3   3        5.85        6.12      1.76 o 
   8   3   3      144.99      157.39      4.70 o 
   9   3   3       36.86       39.26      2.68 o 
  10   3   3       10.10        6.46      2.10 o 
  11   3   3       49.84       43.96      4.95 o 
  12   3   3       15.69       17.11      5.12 o 
  13   3   3       12.96        2.52      4.28 o 
  14   3   3        9.07        1.43      3.44 o 
   0   4   3       18.92       15.69      1.51 o 
   1   4   3        0.35        1.41      0.74 o 
   2   4   3      772.13      643.91      8.05 o 
   3   4   3     3086.73     3190.64     25.89 o 
   4   4   3       44.84       46.07      2.35 o 
   5   4   3      231.20      247.87      7.99 o 
   6   4   3      344.88      374.09      9.68 o 
   7   4   3       74.22       94.25      3.44 o 
   8   4   3       37.94       33.73      2.52 o 
   9   4   3        1.55       -1.43      1.76 o 
  10   4   3        6.52       -1.09      2.52 o 
  11   4   3       49.77       37.50      4.87 o 
  12   4   3       14.20       24.32      5.45 o 
  13   4   3        1.53       -2.26      2.26 o 
  14   4   3        4.19        4.86      3.52 o 
   1   5   3     1374.65     1337.07     11.69 o 
   2   5   3      853.54      873.04      9.66 o 
   3   5   3      818.96      908.18     14.68 o 
   4   5   3      281.97      295.19      8.42 o 
   5   5   3       49.39       47.16      3.02 o 
   6   5   3      394.78      419.03     10.19 o 
   7   5   3      187.20      196.87      7.48 o 
   8   5   3        6.42        1.68      2.60 o 
   9   5   3      102.06      109.12      4.78 o 
  10   5   3      108.37      132.54      4.45 o 
  11   5   3       38.82       27.10      4.87 o 
  12   5   3       78.34       75.60      6.46 o 
  13   5   3        2.02        1.93      3.52 o 
   0   6   3     2178.53     2305.52     22.13 o 
   1   6   3       30.23       31.71      2.73 o 
   2   6   3     1135.23     1251.31     13.16 o 
   3   6   3      192.94      190.68      7.15 o 
   4   6   3      131.21      133.89      6.64 o 
   5   6   3      124.52      127.23      3.95 o 
   6   6   3      107.09      118.80      4.03 o 
   7   6   3      129.50      131.41      4.11 o 
   8   6   3       84.39      110.62      3.94 o 
   9   6   3      138.34      152.64      4.79 o 
  10   6   3      307.98      326.85      9.58 o 
  11   6   3      147.96      152.04      7.98 o 
  12   6   3        1.60       -0.34      2.18 o 
  13   6   3       15.64       16.94      4.61 o 
   1   7   3      570.77      652.45      9.93 o 
   2   7   3       69.45       72.92      1.99 o 
   3   7   3        8.21        6.71      1.85 o 
   4   7   3      163.41      147.95      6.55 o 
   5   7   3      664.30      735.55     13.60 o 
   6   7   3      116.68      120.99      3.95 o 
   7   7   3       61.71       57.31      3.10 o 
   8   7   3      171.06      207.28      7.81 o 
   9   7   3      373.05      404.77     10.94 o 
  10   7   3      203.84      233.34      8.90 o 
  11   7   3       15.98       11.24      4.53 o 
  12   7   3        4.23        2.18      3.02 o 
  13   7   3        1.16       -1.09      2.68 o 
   0   8   3     1810.66     1893.42     21.32 o 
   1   8   3      970.94     1127.80     13.10 o 
   2   8   3      350.43      361.97      6.94 o 
   3   8   3      101.67      113.59      3.78 o 
   4   8   3        0.43       -1.59      1.59 o 
   5   8   3       29.84       32.80      2.43 o 
   6   8   3      112.45      137.68      4.79 o 
   7   8   3       18.87       26.09      2.77 o 
   8   8   3      150.55      153.16      7.47 o 
   9   8   3      257.42      247.90      8.66 o 
  10   8   3      141.39      174.62      7.98 o 
  11   8   3        0.94       -0.75      2.01 o 
  12   8   3       10.89        6.88      4.11 o 
   1   9   3        0.87        0.63      1.51 o 
   2   9   3      189.41      193.56      8.15 o 
   3   9   3       97.80      117.11      4.03 o 
   4   9   3       90.24      100.64      3.69 o 
   5   9   3      121.92      112.34      4.20 o 
   6   9   3      236.23      272.20      9.08 o 
   7   9   3      281.63      281.10      9.16 o 
   8   9   3        0.85        1.76      2.26 o 
   9   9   3        0.63        0.25      2.18 o 
  10   9   3        3.05        1.01      2.68 o 
  11   9   3       10.61       15.01      3.52 o 
  12   9   3       36.80       45.88      5.45 o 
   0  10   3       34.12       45.39      2.77 o 
   1  10   3       21.32       34.24      1.90 o 
   2  10   3       10.05        8.34      1.58 o 
   3  10   3        1.38        0.00      1.76 o 
   4  10   3       24.34       17.95      2.52 o 
   5  10   3      257.22      283.59      9.25 o 
   6  10   3        1.02       -0.92      1.51 o 
   7  10   3      347.13      369.10     10.76 o 
   8  10   3       52.73       54.87      5.37 o 
   9  10   3      120.22      137.24      7.30 o 
  10  10   3       11.63       19.79      3.94 o 
  11  10   3       33.53       25.42      5.45 o 
   1  11   3        0.02       -0.27      1.13 o 
   2  11   3      112.84      119.82      3.01 o 
   3  11   3      237.01      233.96      8.49 o 
   4  11   3      168.84      163.10      7.81 o 
   5  11   3        4.00        3.10      1.68 o 
   6  11   3      110.02      111.47      6.13 o 
   7  11   3       79.08       74.77      6.04 o 
   8  11   3        0.12        1.51      2.52 o 
   9  11   3        2.61        2.60      2.68 o 
  10  11   3       28.20       20.13      4.53 o 
  11  11   3       17.07       14.01      4.70 o 
   0  12   3       90.22       89.30      3.78 o 
   1  12   3      742.46      804.64     14.77 o 
   2  12   3       86.45       89.36      2.83 o 
   3  12   3       28.50       17.45      2.68 o 
   4  12   3       11.57        4.53      1.76 o 
   5  12   3        0.57        0.92      2.43 o 
   6  12   3       14.88       13.17      3.44 o 
   7  12   3       16.33        2.77      3.77 o 
   8  12   3        7.25        1.17      2.85 o 
   9  12   3        2.73        0.42      2.68 o 
  10  12   3       34.90       30.62      5.20 o 
   1  13   3       72.97       85.47      5.79 o 
   2  13   3      196.40      209.79      5.87 o 
   3  13   3       15.17       12.25      3.61 o 
   4  13   3        0.89       -1.17      2.10 o 
   5  13   3      101.96      109.36      6.97 o 
   6  13   3       10.48        4.28      4.11 o 
   7  13   3       39.48       24.16      5.45 o 
   8  13   3        3.63        2.94      3.44 o 
   9  13   3       21.35       13.08      4.11 o 
   0  14   3      244.49      274.74     10.17 o 
   1  14   3        0.27        0.64      1.59 o 
   2  14   3       13.64        9.81      2.36 o 
   3  14   3        8.77       -1.34      3.10 o 
   4  14   3        5.33        0.25      2.52 o 
   5  14   3        2.20       -0.84      1.85 o 
   6  14   3       18.01        8.64      3.61 o 
   7  14   3        0.26       -1.34      2.18 o 
   8  14   3       35.20       30.62      5.20 o 
   1  15   3        0.12        0.14      1.54 o 
   2  15   3       19.84       17.82      2.68 o 
   3  15   3        4.69        1.34      3.44 o 
   4  15   3        0.62        0.08      2.94 o 
   5  15   3        0.06        1.34      2.43 o 
   6  15   3        0.00       -0.08      2.35 o 
   0  16   3        0.01        0.67      2.52 o 
   2  16   3        3.19        1.78      2.01 o 
   3  16   3       15.35       11.91      4.11 o 
   4  16   3       11.85        6.12      5.03 o 
   0   0   4      111.49       84.97      2.94 o 
   1   0   4      983.93      809.86      8.60 o 
   2   0   4     4368.24     4017.63     19.80 o 
   3   0   4     2007.65     1858.50     19.64 o 
   4   0   4     3505.75     3653.69     28.52 o 
   5   0   4      449.64      393.52      9.95 o 
   6   0   4     2000.34     2075.49     22.31 o 
   7   0   4      295.64      302.02      9.25 o 
   8   0   4      383.51      445.30     11.11 o 
   9   0   4      206.48      223.07      8.32 o 
  10   0   4      186.52      197.30      7.90 o 
  11   0   4      322.14      316.62     10.00 o 
  12   0   4        8.66        4.70      3.77 o 
  13   0   4        4.95        0.25      2.60 o 
  14   0   4        0.74       -0.92      2.26 o 
   1   1   4       17.68       17.27      1.97 o 
   2   1   4       24.26       23.00      0.82 o 
   3   1   4      505.14      445.04      6.90 o 
   4   1   4     1491.52     1327.88     12.08 o 
   5   1   4     1927.13     1903.40     14.86 o 
   6   1   4       75.60       70.21      2.05 o 
   7   1   4     1623.28     1808.80     16.42 o 
   8   1   4        5.81        5.32      1.33 o 
   9   1   4       17.26       14.24      1.48 o 
  10   1   4       72.95       86.71      2.84 o 
  11   1   4      115.21      117.18      4.57 o 
  12   1   4        3.73        2.47      2.19 o 
  13   1   4        0.29        0.34      1.53 o 
  14   1   4        5.52       -1.27      2.15 o 
   0   2   4      510.92      465.53      9.48 o 
   1   2   4     2424.74     2164.08     14.36 o 
   2   2   4       15.65       14.37      0.98 o 
   3   2   4      508.18      499.91     10.40 o 
   4   2   4     4743.54     5018.35     33.56 o 
   5   2   4       46.65       52.36      2.52 o 
   6   2   4      285.13      334.54      9.42 o 
   7   2   4       59.00       77.45      3.19 o 
   8   2   4       15.15       12.83      2.18 o 
   9   2   4      358.15      374.13     10.35 o 
  10   2   4        4.14        2.77      1.93 o 
  11   2   4       45.71       44.72      4.28 o 
  12   2   4        4.95        1.85      2.77 o 
  13   2   4       89.59       84.33      7.80 o 
  14   2   4       12.26        9.73      3.61 o 
   1   3   4       73.89       74.95      1.90 o 
   2   3   4      143.72      123.54      2.73 o 
   3   3   4      667.93      672.08     12.19 o 
   4   3   4       66.02       59.01      2.52 o 
   5   3   4      824.49      940.17     15.42 o 
   6   3   4        0.25        2.01      1.34 o 
   7   3   4       81.60       76.72      3.27 o 
   8   3   4       19.05       24.24      2.26 o 
   9   3   4        0.61       -0.59      2.52 o 
  10   3   4        1.58        0.50      1.93 o 
  11   3   4       46.84       47.06      5.37 o 
  12   3   4       14.90       18.37      3.69 o 
  13   3   4        1.48        4.19      3.19 o 
  14   3   4        1.51        6.54      3.35 o 
   0   4   4       15.82       14.43      1.51 o 
   1   4   4      531.29      525.58      7.53 o 
   2   4   4       12.57       10.49      1.10 o 
   3   4   4     2611.48     2885.27     25.61 o 
   4   4   4      680.84      773.63     13.87 o 
   5   4   4      143.70      136.00      6.64 o 
   6   4   4      256.58      310.23      8.91 o 
   7   4   4       50.30       59.74      3.27 o 
   8   4   4       39.32       44.88      2.85 o 
   9   4   4       15.55       18.96      2.85 o 
  10   4   4        0.82        1.26      1.85 o 
  11   4   4       50.48       50.59      5.29 o 
  12   4   4        4.20       -1.09      2.68 o 
  13   4   4        0.46       -1.93      2.18 o 
   1   5   4      521.55      536.89      8.07 o 
   2   5   4      609.35      629.31      8.67 o 
   3   5   4       52.20       60.17      2.69 o 
   4   5   4     3078.43     3224.25     27.81 o 
   5   5   4       37.97       37.25      2.35 o 
   6   5   4      129.86      117.15      3.95 o 
   7   5   4        3.02        2.52      1.68 o 
   8   5   4        2.24        0.67      1.51 o 
   9   5   4        0.44        0.75      1.68 o 
  10   5   4       62.10       64.44      4.95 o 
  11   5   4        0.41        2.77      2.68 o 
  12   5   4       20.12       17.11      4.70 o 
  13   5   4        3.05        5.20      2.94 o 
   0   6   4     1461.10     1521.79     18.79 o 
   1   6   4        5.65        3.06      1.07 o 
   2   6   4       70.24       76.21      2.17 o 
   4   6   4      354.07      379.64      9.85 o 
   5   6   4        0.71        2.52      1.51 o 
   6   6   4       79.90       93.33      3.61 o 
   7   6   4        0.06        2.26      1.59 o 
   8   6   4      152.25      146.12      4.53 o 
   9   6   4       10.71       14.43      3.10 o 
  10   6   4       10.21        7.30      3.61 o 
  11   6   4        0.59        0.08      2.18 o 
  12   6   4       18.81       23.90      4.11 o 
  13   6   4        0.26        3.19      2.52 o 
   1   7   4        6.15        5.82      1.21 o 
   2   7   4       30.96       39.23      2.94 o 
   3   7   4       22.83       34.23      2.26 o 
   4   7   4       90.37       95.11      3.44 o 
   5   7   4      554.63      649.31     13.24 o 
   6   7   4        0.00        0.00      1.85 o 
   7   7   4       52.44       60.83      3.10 o 
   8   7   4        0.85       -1.01      2.52 o 
   9   7   4        0.00        3.02      2.43 o 
  10   7   4        3.33       -0.50      2.18 o 
  11   7   4        0.85       -0.17      2.35 o 
  12   7   4        7.41        7.97      5.03 o 
   0   8   4      466.20      535.56     11.88 o 
   1   8   4      149.75      166.04      4.93 o 
   2   8   4       53.68       48.19      2.01 o 
   3   8   4        2.87        5.37      1.51 o 
   4   8   4       49.54       52.86      3.10 o 
   5   8   4       29.65       43.71      2.77 o 
   6   8   4       34.36       38.25      2.68 o 
   7   8   4        5.58        8.05      1.93 o 
   8   8   4        1.73        4.11      1.68 o 
   9   8   4       15.23       16.86      4.11 o 
  10   8   4       27.79       26.17      4.19 o 
  11   8   4        0.10       -0.25      2.68 o 
  12   8   4       10.21        4.36      4.28 o 
   1   9   4      330.74      353.95      6.93 o 
   2   9   4      528.19      603.78      9.15 o 
   3   9   4       22.95       29.53      2.52 o 
   4   9   4       90.99      100.47      3.86 o 
   5   9   4       11.16       12.33      2.26 o 
   6   9   4      130.08      144.07      4.62 o 
   7   9   4       61.99       68.72      3.61 o 
   8   9   4       21.88       26.84      3.69 o 
   9   9   4        1.50        0.08      2.68 o 
  10   9   4        1.20        4.70      2.85 o 
  11   9   4       23.71       20.97      4.45 o 
   0  10   4      226.07      236.49      8.74 o 
   1  10   4        0.87        0.33      1.85 o 
   2  10   4       78.86       75.50      5.29 o 
   3  10   4      436.94      487.64     11.96 o 
   4  10   4       93.77      112.55      4.11 o 
   5  10   4       90.49       99.03      4.62 o 
   6  10   4       65.28       60.08      3.19 o 
   7  10   4       23.43       25.58      3.94 o 
   8  10   4        0.04       -0.59      2.26 o 
   9  10   4        0.43       -0.92      2.10 o 
  10  10   4        0.42        2.26      3.19 o 
  11  10   4        1.25        2.35      3.27 o 
   1  11   4       14.77       11.72      1.65 o 
   2  11   4       48.89       47.21      3.36 o 
   3  11   4        0.01        2.52      1.93 o 
   4  11   4        2.29        1.34      1.93 o 
   5  11   4      164.84      162.99      7.31 o 
   6  11   4      106.56       99.80      6.21 o 
   7  11   4       22.09       21.72      5.28 o 
   8  11   4        0.57        1.34      2.60 o 
   9  11   4        1.46        3.77      2.94 o 
  10  11   4        0.46        0.17      2.18 o 
   0  12   4      186.15      173.27      7.56 o 
   1  12   4        1.93        1.65      1.33 o 
   2  12   4       25.14       19.74      1.81 o 
   3  12   4       57.22       69.39      4.95 o 
   4  12   4      202.46      201.76      8.48 o 
   5  12   4       55.67       66.45      5.37 o 
   6  12   4       52.17       53.53      4.87 o 
   7  12   4        4.43        3.19      2.94 o 
   8  12   4        0.98       -1.76      1.76 o 
   9  12   4       11.51       20.46      5.62 o 
   1  13   4       16.58       17.09      7.55 o 
   2  13   4       19.98        8.78      7.88 o 
   3  13   4        4.13        0.25      2.60 o 
   4  13   4      146.86      164.80      7.64 o 
   5  13   4       34.97       35.32      4.61 o 
   6  13   4       16.16       19.12      5.28 o 
   7  13   4       15.55       14.09      6.04 o 
   8  13   4        8.94       18.95      5.28 o 
   0  14   4        2.65       -0.42      2.60 o 
   1  14   4        0.02        0.74      1.64 o 
   2  14   4      103.95       85.63     19.93 o 
   3  14   4       53.35       53.44      5.79 o 
   4  14   4       13.23       15.26      4.03 o 
   5  14   4        9.86       10.32      3.35 o 
   6  14   4       29.16       13.92      4.61 o 
   7  14   4       28.21       28.10      4.70 o 
   1  15   4        0.15        2.85      2.09 o 
   2  15   4        6.78       -1.01      1.78 o 
   3  15   4       80.52       74.60      7.72 o 
   4  15   4        4.48        2.85      2.77 o 
   5  15   4        2.07        0.42      3.02 o 
   6  15   4        2.43        0.08      2.85 o 
   0  16   4       12.11        1.59      3.10 o 
   1  16   4        0.40        1.54      1.80 o 
   2  16   4       12.56        2.66      2.70 o 
   3  16   4       12.55        2.35      3.69 o 
   1   1   5        0.06        1.71      0.58 o 
   2   1   5        0.74        0.63      0.51 o 
   3   1   5      136.63      143.80      5.04 o 
   4   1   5      357.77      313.57     16.26 o 
   5   1   5      589.02      617.57      8.93 o 
   6   1   5      804.31      801.07     11.88 o 
   7   1   5        1.04        0.82      2.01 o 
   8   1   5      145.02      156.09     11.25 o 
   9   1   5      222.21      245.96      8.23 o 
  10   1   5       39.07       40.95      7.26 o 
  11   1   5       35.95       28.64      3.20 o 
  12   1   5       22.62       18.60      4.40 o 
  13   1   5        0.17        0.72      1.81 o 
   0   2   5      487.50      433.13     10.22 o 
   1   2   5      318.61      296.42      5.96 o 
   2   2   5      124.73      110.72      2.52 o 
   3   2   5      349.47      322.26      8.76 o 
   4   2   5      345.98      341.77      9.60 o 
   5   2   5      639.90      734.09     13.77 o 
   6   2   5        4.00        6.71      2.43 o 
   7   2   5      317.33      386.13     10.43 o 
   8   2   5       70.19       76.20      3.44 o 
   9   2   5       24.38       23.24      3.19 o 
  10   2   5      145.44      151.72      7.47 o 
  11   2   5        2.47        2.26      2.52 o 
  12   2   5        7.60        0.25      2.77 o 
  13   2   5        0.46        2.94      3.10 o 
   1   3   5      141.72      149.56      4.42 o 
   2   3   5       10.56        8.02      1.04 o 
   3   3   5        0.22        1.59      1.26 o 
   4   3   5      296.65      282.11      8.84 o 
   5   3   5     1089.31     1198.84     17.40 o 
   6   3   5        0.00        1.93      2.01 o 
   7   3   5       55.50       50.26      2.85 o 
   8   3   5       30.40       35.65      2.60 o 
   9   3   5        0.11        0.42      1.68 o 
  10   3   5       74.00       86.18      5.87 o 
  11   3   5        5.13        2.60      3.02 o 
  12   3   5        0.64       -1.85      2.18 o 
  13   3   5        0.92       -0.75      2.26 o 
   0   4   5       11.61       18.79      1.93 o 
   1   4   5     1150.56     1120.57     11.55 o 
   2   4   5      102.49      117.70      2.76 o 
   3   4   5      617.41      661.39     12.93 o 
   4   4   5       26.94       27.18      2.35 o 
   5   4   5      294.51      303.70      9.17 o 
   6   4   5      309.02      343.56      9.76 o 
   7   4   5        1.44       -0.75      2.01 o 
   8   4   5       25.00       20.38      2.43 o 
   9   4   5        4.45        5.28      2.10 o 
  10   4   5       16.16        3.77      4.95 o 
  11   4   5       25.89       21.14      4.28 o 
  12   4   5        0.31        0.67      1.93 o 
  13   4   5        0.00        3.19      2.85 o 
   1   5   5      427.94      461.70      7.75 o 
   2   5   5       33.32       29.58      1.66 o 
   3   5   5      598.37      695.26     13.17 o 
   4   5   5       64.36       63.28      3.02 o 
   5   5   5      239.98      284.83      8.91 o 
   6   5   5      173.82      202.87      8.06 o 
   7   5   5        1.20        2.26      1.51 o 
   8   5   5        0.02        1.34      1.85 o 
   9   5   5       23.34       33.89      3.02 o 
  10   5   5       91.33       83.67      6.04 o 
  11   5   5        0.10        0.34      1.85 o 
  12   5   5        3.01       -1.17      2.01 o 
  13   5   5        0.36        1.76      2.68 o 
   0   6   5       66.54       60.43      2.85 o 
   1   6   5       49.61       69.38      3.90 o 
   2   6   5       54.59       51.64      1.93 o 
   3   6   5      282.23      307.96      9.17 o 
   4   6   5       90.99       99.81      3.95 o 
   5   6   5        0.38        1.26      1.43 o 
   6   6   5      106.40      123.32      4.62 o 
   7   6   5       93.28      103.07      3.94 o 
   8   6   5      233.39      223.34      8.65 o 
   9   6   5        2.76       -1.59      2.18 o 
  10   6   5        4.86        2.26      3.52 o 
  11   6   5       23.01       17.78      4.36 o 
  12   6   5        4.00        3.77      3.10 o 
   1   7   5     1100.21     1184.92     17.10 o 
   2   7   5      195.38      196.10      8.95 o 
   3   7   5       45.05       50.26      2.85 o 
   4   7   5      233.21      243.51      8.57 o 
   5   7   5      279.48      354.66      9.92 o 
   6   7   5      509.05      531.57     12.22 o 
   7   7   5        6.87        7.30      2.18 o 
   8   7   5      406.11      428.42     10.85 o 
   9   7   5       45.56       33.56      4.87 o 
  10   7   5       38.61       32.55      5.03 o 
  11   7   5       42.92       40.77      5.45 o 
  12   7   5        0.37       -1.17      2.60 o 
   0   8   5      965.74     1128.72     17.53 o 
   1   8   5      270.98      331.42      8.58 o 
   2   8   5       95.19      125.06      4.62 o 
   3   8   5      369.98      392.27     10.52 o 
   4   8   5       64.43       56.64      3.19 o 
   5   8   5        4.05        2.85      2.18 o 
   6   8   5      146.33      114.53      4.20 o 
   7   8   5       24.40       25.08      2.60 o 
   8   8   5       32.91       41.52      4.87 o 
   9   8   5      285.55      302.46     10.17 o 
  10   8   5        5.70       -0.08      3.02 o 
  11   8   5       10.45        5.20      4.45 o 
   1   9   5       26.60       24.43      1.87 o 
   2   9   5      480.64      537.16      8.96 o 
   3   9   5      174.96      192.35      7.64 o 
   4   9   5      144.34      146.19      4.79 o 
   5   9   5       15.24        3.27      2.43 o 
   6   9   5      105.87       98.96      3.86 o 
   7   9   5        6.46        1.17      2.18 o 
   8   9   5        1.70       -1.59      1.93 o 
   9   9   5       22.65       10.99      4.03 o 
  10   9   5        4.32        4.11      3.94 o 
  11   9   5        8.48        3.52      3.52 o 
   0  10   5        4.94        4.78      1.85 o 
   1  10   5      167.58      185.77     10.62 o 
   2  10   5        3.54        2.56      1.19 o 
   3  10   5        0.29       -1.59      1.59 o 
   4  10   5        2.71        0.84      2.01 o 
   5  10   5      101.38       92.75      4.03 o 
   6  10   5       96.45      102.39      6.29 o 
   7  10   5       18.85        3.36      3.94 o 
   8  10   5       18.04       15.52      3.69 o 
   9  10   5        2.15        1.26      3.52 o 
  10  10   5       62.99       57.05      6.38 o 
   1  11   5       69.73       77.75      3.82 o 
   2  11   5       55.11       56.32      3.19 o 
   3  11   5        1.30        0.25      1.59 o 
   4  11   5      111.59      127.42      6.80 o 
   5  11   5       19.23        5.12      3.69 o 
   6  11   5       36.24       32.63      5.70 o 
   7  11   5        8.93       10.65      3.27 o 
   8  11   5        8.20        7.04      3.77 o 
   9  11   5        0.08        0.34      2.26 o 
  10  11   5       12.96        9.39      5.12 o 
   0  12   5        0.93        3.52      2.68 o 
   1  12   5      207.56      218.96      5.85 o 
   2  12   5       51.53       60.26      4.40 o 
   3  12   5       61.28       59.74      5.03 o 
   4  12   5       40.95       28.61      4.53 o 
   5  12   5        4.86        5.03      3.61 o 
   6  12   5        7.66        2.18      3.27 o 
   7  12   5        1.22        0.34      2.43 o 
   8  12   5       15.66        4.45      5.45 o 
   9  12   5        3.93        4.28      3.61 o 
   1  13   5       36.56       44.85      3.26 o 
   2  13   5      158.95      179.06      5.79 o 
   3  13   5        2.77       -2.01      2.43 o 
   4  13   5       53.57       48.74      5.37 o 
   5  13   5        0.00       -1.01      2.18 o 
   6  13   5        4.86       -0.50      3.02 o 
   7  13   5        2.48        0.17      2.18 o 
   8  13   5        1.09        1.51      2.77 o 
   0  14   5        2.13        0.08      2.18 o 
   1  14   5       92.37      102.65      4.74 o 
   2  14   5        5.80        7.01      2.31 o 
   3  14   5       70.44       70.82      6.21 o 
   4  14   5        0.80        1.34      2.77 o 
   6  14   5        0.02        0.34      2.85 o 
   1  15   5        0.88        0.33      1.83 o 
   2  15   5       13.79        8.08      2.70 o 
   3  15   5        3.64        0.75      3.19 o 
   4  15   5        8.93        5.12      3.35 o 
   5  15   5        1.29        0.17      2.85 o 
   0  16   5        6.30        6.12      3.61 o 
   1  16   5        0.06        0.80      1.57 o 
   0   0   6        2.77        3.02      1.26 o 
   1   0   6      286.60      274.61     12.20 o 
   2   0   6        4.56        3.75      1.06 o 
   3   0   6      443.92      464.34     10.88 o 
   4   0   6       44.78       47.32      2.94 o 
   5   0   6      178.39      169.22      7.23 o 
   6   0   6       25.94       27.26      2.26 o 
   7   0   6      201.38      212.91      8.40 o 
   8   0   6      859.43      895.03     15.46 o 
   9   0   6      118.58      117.69      4.20 o 
  10   0   6      201.46      187.47      7.64 o 
  11   0   6       24.66       19.46      4.03 o 
  12   0   6       57.01       63.51      5.70 o 
  13   0   6        3.67        3.27      3.44 o 
   1   1   6       50.26       59.44      1.35 o 
   2   1   6       77.02       78.71      2.12 o 
   3   1   6      106.54      109.98      2.75 o 
   4   1   6       19.76       18.76      1.76 o 
   5   1   6       80.58       84.83      3.53 o 
   6   1   6       43.38       47.84      1.90 o 
   7   1   6     1280.51     1433.78     30.88 o 
   8   1   6      159.34      200.60      5.76 o 
   9   1   6        1.05        0.26      1.21 o 
  10   1   6       14.27        6.59      2.57 o 
  11   1   6       47.22       45.74      5.08 o 
  12   1   6        0.06       -1.93      1.93 o 
  13   1   6        0.22        0.85      1.83 o 
   0   2   6      459.75      379.38      9.95 o 
   1   2   6      300.46      298.31      6.28 o 
   2   2   6      498.33      489.15      8.05 o 
   3   2   6      157.15      148.62      6.64 o 
   4   2   6      348.79      366.71     10.02 o 
   5   2   6      325.75      358.55      9.93 o 
   6   2   6       16.79       18.03      2.43 o 
   7   2   6        0.00        0.84      2.52 o 
   8   2   6      831.37      862.14     15.29 o 
   9   2   6        6.11        9.81      2.35 o 
  10   2   6      152.24      146.18      7.30 o 
  11   2   6       29.19       19.29      5.45 o 
  12   2   6        9.41       16.77      4.03 o 
  13   2   6       17.31       20.97      4.28 o 
   1   3   6       90.21       93.23      2.49 o 
   2   3   6        0.51        0.21      0.99 o 
   3   3   6      480.25      529.33     11.80 o 
   4   3   6       19.30       27.35      2.18 o 
   5   3   6      328.04      360.55     10.18 o 
   6   3   6       83.89       88.88      3.69 o 
   7   3   6       24.60       23.91      2.43 o 
   8   3   6       17.62       12.67      2.10 o 
   9   3   6       46.31       41.19      4.45 o 
  10   3   6       16.43       14.34      5.28 o 
  11   3   6        3.01        0.34      2.43 o 
  12   3   6        0.91       -0.17      2.35 o 
  13   3   6        4.73        5.87      3.02 o 
   0   4   6     1659.55     1723.01     20.68 o 
   1   4   6       28.14       25.34      2.31 o 
   2   4   6      571.96      611.67      9.13 o 
   3   4   6      221.02      248.66      8.41 o 
   4   4   6       76.43       73.19      3.36 o 
   5   4   6       19.10       16.86      2.18 o 
   6   4   6      191.23      174.24      7.65 o 
   7   4   6        8.95        8.14      1.85 o 
   8   4   6       99.46      108.61      4.36 o 
   9   4   6       37.59       41.94      4.28 o 
  10   4   6        0.63       -1.01      1.93 o 
  11   4   6        1.08       -0.17      2.35 o 
  12   4   6       15.63        4.70      4.11 o 
   1   5   6      964.93     1062.17     11.65 o 
   2   5   6      101.95      119.74      2.84 o 
   3   5   6      135.48      153.43      7.22 o 
   4   5   6        7.95       13.25      1.85 o 
   5   5   6      136.49      167.53      6.97 o 
   6   5   6       22.07       14.85      2.18 o 
   7   5   6      240.40      240.34      8.74 o 
   8   5   6        1.75        2.10      1.76 o 
   9   5   6        2.40        2.01      2.35 o 
  10   5   6        1.00       -1.85      2.10 o 
  11   5   6        2.66        0.25      1.93 o 
  12   5   6        1.41        0.50      3.02 o 
   0   6   6      504.55      552.95     12.39 o 
   1   6   6        9.80        9.67      1.35 o 
   2   6   6      286.21      303.01      6.60 o 
   3   6   6       50.68       56.55      2.94 o 
   4   6   6      236.35      258.88      8.57 o 
   5   6   6        0.43        0.59      1.59 o 
   6   6   6        2.05        3.94      1.93 o 
   7   6   6        0.92        4.11      1.93 o 
   8   6   6        1.21        1.09      2.10 o 
   9   6   6        5.54        8.72      2.77 o 
  10   6   6        1.96       -2.26      2.26 o 
  11   6   6        1.72        1.01      2.77 o 
  12   6   6        2.76        4.78      3.44 o 
   1   7   6       32.12       43.49      2.94 o 
   2   7   6       14.73       17.37      2.56 o 
   3   7   6       81.47       83.17      3.52 o 
   4   7   6        0.32        3.61      2.01 o 
   5   7   6       26.97       27.09      2.52 o 
   6   7   6        0.91       -0.59      2.26 o 
   7   7   6        0.00       -0.08      1.85 o 
   8   7   6        3.85        4.95      3.52 o 
   9   7   6        1.39        2.60      3.10 o 
  10   7   6        0.50       -0.25      2.01 o 
  11   7   6        4.18        5.87      3.61 o 
   0   8   6      274.71      304.70      9.58 o 
   1   8   6        0.78       -1.39      1.85 o 
   2   8   6      517.61      593.23      9.22 o 
   3   8   6       76.85       86.94      3.61 o 
   4   8   6        7.49        2.85      2.60 o 
   5   8   6        0.54       -0.67      2.10 o 
   6   8   6        0.05       -0.67      1.34 o 
   7   8   6        6.48        3.94      3.27 o 
   8   8   6       22.07       22.31      4.28 o 
   9   8   6        0.00        0.34      2.35 o 
  10   8   6       16.62       15.26      4.36 o 
  11   8   6        4.41        7.21      3.94 o 
   1   9   6      503.98      551.92     11.41 o 
   2   9   6       75.98       76.96      6.00 o 
   3   9   6       23.68       29.27      2.60 o 
   4   9   6      190.36      205.87      8.40 o 
   5   9   6       44.73       47.82      3.10 o 
   6   9   6        0.16        0.34      2.26 o 
   7   9   6       25.42       17.87      3.61 o 
   8   9   6        0.39       -1.17      2.10 o 
   9   9   6       15.51        7.38      4.78 o 
  10   9   6        0.41        0.25      2.43 o 
   0  10   6      249.27      269.68      8.82 o 
   1  10   6        1.76       -1.34      1.72 o 
   2  10   6        0.02        1.52      1.17 o 
   3  10   6       55.27       50.09      3.19 o 
   4  10   6       42.62       51.59      4.61 o 
   5  10   6        2.22        5.12      2.43 o 
   6  10   6       27.99       30.95      4.03 o 
   7  10   6       10.40        5.37      4.28 o 
   8  10   6        1.32       -0.25      2.26 o 
   9  10   6        1.12        3.35      2.94 o 
  10  10   6        0.55        1.01      2.35 o 
   1  11   6        4.52       -0.17      1.69 o 
   2  11   6        1.25        0.46      1.72 o 
   3  11   6      216.12      225.97      8.48 o 
   4  11   6        3.08       -0.50      2.60 o 
   5  11   6        2.79        3.44      3.02 o 
   6  11   6       24.51       19.63      3.86 o 
   7  11   6        1.18       -0.17      2.60 o 
   8  11   6        1.55        0.08      2.60 o 
   9  11   6        0.03        2.26      2.77 o 
   0  12   6       89.33       99.87      6.21 o 
   1  12   6       17.10        4.57      2.89 o 
   2  12   6       11.33        5.53      2.49 o 
   3  12   6       15.01       11.07      3.19 o 
   4  12   6        5.74        0.17      2.52 o 
   5  12   6       50.99       44.46      4.78 o 
   6  12   6        0.38       -1.59      1.93 o 
   7  12   6        5.53        1.17      2.77 o 
   8  12   6       65.83       46.82      5.79 o 
   1  13   6       41.35       38.87      3.50 o 
   2  13   6       20.82       12.88      4.07 o 
   3  13   6        0.05       -0.34      2.43 o 
   4  13   6        0.26       -1.59      1.59 o 
   5  13   6       15.43       14.34      4.03 o 
   6  13   6        9.34        9.81      3.44 o 
   7  13   6       72.85       52.44      5.96 o 
   0  14   6       68.33       45.90      6.80 o 
   1  14   6       22.85       13.51      5.66 o 
   2  14   6        2.31        0.14      1.57 o 
   3  14   6        0.15        0.84      2.43 o 
   4  14   6        2.68        0.59      2.85 o 
   5  14   6       12.09        1.26      3.44 o 
   1  15   6        1.93        0.76      1.87 o 
   2  15   6        0.25       -0.47      1.27 o 
   3  15   6        2.43       -1.93      2.35 o 
   1   1   7      191.74      174.67      3.64 o 
   2   1   7       12.96       10.03      0.96 o 
   3   1   7       82.49       98.53      2.64 o 
   4   1   7        0.09       -0.26      1.15 o 
   5   1   7       25.23       24.79      1.75 o 
   6   1   7      282.50      315.88     17.53 o 
   7   1   7      163.34      186.31      5.43 o 
   8   1   7       43.18       45.51      2.39 o 
   9   1   7        1.04        1.80      2.07 o 
  10   1   7       23.05       21.59      3.35 o 
  11   1   7        0.64        0.74      1.98 o 
  12   1   7        4.27        0.95      2.28 o 
   0   2   7        7.66        2.01      2.35 o 
   1   2   7        8.57       10.01      2.39 o 
   2   2   7       38.49       39.63      2.85 o 
   3   2   7        8.01       14.09      2.60 o 
   4   2   7       54.61       51.35      2.94 o 
   5   2   7       90.44      113.40      4.45 o 
   6   2   7      299.74      317.60      9.84 o 
   7   2   7      352.55      405.18     10.68 o 
   8   2   7        0.01       -0.08      1.68 o 
   9   2   7        0.00        3.86      2.94 o 
  10   2   7        0.00        0.75      2.68 o 
  11   2   7        2.67       -1.34      2.60 o 
  12   2   7        6.09        3.86      3.69 o 
   1   3   7      117.91      120.94      2.97 o 
   2   3   7       54.11       62.40      2.39 o 
   3   3   7      276.29      300.39      9.50 o 
   4   3   7        1.51        1.01      1.43 o 
   5   3   7        3.20        4.19      1.68 o 
   6   3   7       89.06      106.51      4.03 o 
   7   3   7      236.03      265.62      9.33 o 
   8   3   7       11.14        8.14      3.86 o 
   9   3   7        0.00        0.42      2.10 o 
  10   3   7       20.85       13.25      4.28 o 
  11   3   7        1.19        1.34      2.43 o 
  12   3   7        1.52       -1.85      2.43 o 
   0   4   7        0.52        3.35      1.59 o 
   1   4   7      139.23      156.09      5.05 o 
   2   4   7       36.24       39.87      1.84 o 
   3   4   7       21.45       21.14      2.94 o 
   4   4   7      270.57      263.41      8.91 o 
   5   4   7      160.34      163.18      7.31 o 
   6   4   7       15.74       15.52      2.26 o 
   7   4   7       20.52       13.92      2.60 o 
   8   4   7       17.86       25.16      3.61 o 
   9   4   7       31.32       23.49      4.70 o 
  10   4   7        3.14        1.68      2.60 o 
  11   4   7        3.24        0.17      2.85 o 
  12   4   7       29.67       14.51      6.29 o 
   1   5   7      120.04      129.72      3.09 o 
   2   5   7       49.61       52.51      2.11 o 
   3   5   7       25.89       27.26      2.52 o 
   4   5   7       12.87       17.61      2.35 o 
   5   5   7       98.95      123.30      4.45 o 
   6   5   7       43.55       52.85      3.61 o 
   7   5   7        2.67        3.19      2.18 o 
   8   5   7       13.01        8.39      4.03 o 
   9   5   7        1.41       -1.59      2.01 o 
  10   5   7        9.68        7.88      4.36 o 
  11   5   7        0.97       -1.09      2.10 o 
   0   6   7       11.93       16.36      1.93 o 
   1   6   7      102.46      103.66      7.01 o 
   2   6   7        0.42        0.55      1.01 o 
   3   6   7      106.36      121.97      4.20 o 
   4   6   7        3.51        5.45      1.93 o 
   5   6   7      151.29      163.16      7.22 o 
   6   6   7       77.50       71.25      3.52 o 
   7   6   7        0.31        3.27      2.60 o 
   8   6   7        1.16        0.50      2.18 o 
   9   6   7        1.65        1.51      1.93 o 
  10   6   7       13.07       12.33      4.28 o 
  11   6   7        0.21       -0.50      2.52 o 
   1   7   7      180.02      203.05      5.54 o 
   2   7   7        5.43        9.36      1.49 o 
   3   7   7      601.27      667.92     13.74 o 
   4   7   7       72.45       91.05      4.20 o 
   5   7   7      338.05      365.82     10.34 o 
   6   7   7      105.17      114.49      6.30 o 
   7   7   7       68.27       73.42      5.54 o 
   8   7   7       20.44       11.57      3.77 o 
   9   7   7        2.15       -0.08      2.35 o 
  10   7   7        2.93        2.68      2.68 o 
  11   7   7        0.28        0.08      2.94 o 
   0   8   7        1.43        0.17      2.01 o 
   1   8   7       23.93       24.01      5.03 o 
   2   8   7      240.76      267.07      8.19 o 
   3   8   7      475.49      487.66     11.62 o 
   4   8   7       89.44       79.31      3.69 o 
   5   8   7       59.26       63.68      4.95 o 
   6   8   7        0.08       -0.92      1.85 o 
   7   8   7        2.67       -0.75      2.01 o 
   8   8   7       15.87       14.51      3.77 o 
   9   8   7       13.65        0.92      3.27 o 
  10   8   7       24.14        5.54      4.70 o 
   1   9   7      127.32      121.71      3.08 o 
   2   9   7       96.08       98.29      3.02 o 
   3   9   7        9.81       10.57      2.18 o 
   4   9   7       56.20       71.65      5.45 o 
   5   9   7        4.26        0.17      2.18 o 
   6   9   7       31.76       15.35      5.03 o 
   7   9   7       26.04       20.21      4.28 o 
   8   9   7        5.32        3.44      3.19 o 
   9   9   7        0.12       -2.01      2.01 o 
   0  10   7       52.81       57.72      4.78 o 
   1  10   7       11.55       12.70      2.13 o 
   2  10   7       63.04       73.64      3.85 o 
   3  10   7       43.09       51.01      4.36 o 
   4  10   7       15.15       16.61      3.44 o 
   5  10   7      118.34      113.57      7.05 o 
   6  10   7        4.25        4.44      3.02 o 
   7  10   7        0.22        0.25      2.26 o 
   8  10   7        9.73        8.05      3.52 o 
   9  10   7        0.18       -0.17      2.18 o 
   1  11   7        7.97        9.76      2.32 o 
   2  11   7       56.61       53.89      3.70 o 
   3  11   7        2.48        4.70      3.52 o 
   4  11   7       22.34       19.88      4.03 o 
   5  11   7        1.94       -1.17      2.35 o 
   6  11   7       22.37        9.14      4.95 o 
   7  11   7        0.29        1.68      2.85 o 
   8  11   7        0.22       -0.42      2.52 o 
   0  12   7       15.24       10.48      4.11 o 
   1  12   7       27.49       32.27      3.29 o 
   2  12   7       16.56       12.52      2.80 o 
   3  12   7       21.98       21.14      4.28 o 
   4  12   7        1.02       -1.17      2.10 o 
   5  12   7       35.99       28.69      5.45 o 
   6  12   7       32.49       26.67      5.28 o 
   7  12   7        8.06        3.19      4.36 o 
   1  13   7        2.27        3.03      2.14 o 
   2  13   7       16.32       11.11      2.69 o 
   3  13   7       11.87        8.30      3.86 o 
   4  13   7       24.86       31.87      4.61 o 
   0  14   7      171.41      164.31     10.16 o 
   1  14   7        9.59       -0.17      2.83 o 
   2  14   7        2.39        0.69      2.81 o 
   3  14   7        2.25       -0.84      2.10 o 
   0   0   8      238.53      230.32      8.57 o 
   1   0   8        4.04        4.74      1.35 o 
   2   0   8       32.08       36.12      3.82 o 
   3   0   8      116.73      124.42      4.53 o 
   4   0   8      148.83      150.65      7.22 o 
   5   0   8      126.15      131.98      4.45 o 
   6   0   8       22.34       12.58      2.77 o 
   7   0   8        2.42        4.28      1.85 o 
   8   0   8      142.67      129.54      6.80 o 
   9   0   8      145.33      128.45      7.22 o 
  10   0   8       98.00       83.67      6.38 o 
  11   0   8       13.85        7.72      4.19 o 
   1   1   8        2.66        2.58      0.79 o 
   2   1   8       15.38       15.27      1.74 o 
   3   1   8       19.26       18.86      1.72 o 
   4   1   8      185.62      184.84      5.40 o 
   5   1   8        0.32        2.10      1.19 o 
   6   1   8       70.07       66.49      2.49 o 
   7   1   8      248.02      242.77      6.12 o 
   8   1   8      116.88      115.40      4.54 o 
   9   1   8       41.61       42.44      3.77 o 
  10   1   8        0.08        1.10      2.19 o 
  11   1   8      101.63       73.57     10.11 o 
   0   2   8      630.41      749.56     14.85 o 
   1   2   8      100.09      121.78      4.99 o 
   2   2   8      234.48      242.35      6.03 o 
   3   2   8       21.71       25.75      2.43 o 
   4   2   8        0.13        2.68      1.68 o 
   5   2   8       11.09       16.36      2.18 o 
   6   2   8      195.22      213.53      8.65 o 
   7   2   8       94.56       85.10      5.71 o 
   8   2   8       62.49       58.98      5.03 o 
   9   2   8       40.61       32.63      4.87 o 
  10   2   8        0.06        0.17      2.52 o 
  11   2   8       59.97       37.00      6.71 o 
   1   3   8       65.32       79.55      4.32 o 
   2   3   8        3.04        3.06      1.07 o 
   3   3   8      123.44      138.53      4.53 o 
   4   3   8       35.96       38.34      2.85 o 
   5   3   8      132.85      135.42      4.70 o 
   6   3   8      133.80      115.19      4.28 o 
   7   3   8       24.27       31.62      3.94 o 
   8   3   8        0.06        0.34      2.43 o 
   9   3   8        5.56        4.78      3.86 o 
  10   3   8        5.26        5.20      3.52 o 
  11   3   8        5.93        4.03      3.35 o 
   0   4   8       72.45       96.59      3.78 o 
   1   4   8      127.59      170.91      5.02 o 
   2   4   8        9.71       13.72      3.82 o 
   3   4   8      160.60      156.38      7.05 o 
   4   4   8      224.52      233.00      8.82 o 
   5   4   8        2.30        4.11      1.51 o 
   6   4   8      183.52      187.46      7.89 o 
   7   4   8        2.41        3.35      2.85 o 
   8   4   8       17.14       15.77      4.70 o 
   9   4   8        1.31        3.27      3.19 o 
  10   4   8       23.71       10.40      5.20 o 
  11   4   8       10.82        5.95      4.78 o 
   1   5   8       68.33       77.03      2.85 o 
   2   5   8       47.18       49.24      2.22 o 
   3   5   8       21.59       19.71      2.35 o 
   4   5   8      127.87      146.42      4.70 o 
   5   5   8       11.36       13.08      2.26 o 
   6   5   8       35.10       29.78      3.69 o 
   7   5   8        2.23        0.92      2.10 o 
   8   5   8        0.51        1.01      2.35 o 
   9   5   8        1.18        2.68      2.52 o 
  10   5   8        9.76        8.72      3.61 o 
   0   6   8      557.40      627.20     13.23 o 
   1   6   8       22.90       20.03      4.36 o 
   2   6   8       75.97       77.31      4.11 o 
   3   6   8        5.58        7.46      2.10 o 
   4   6   8       92.95       87.45      3.86 o 
   5   6   8        2.23        1.26      2.68 o 
   6   6   8        4.45        4.53      2.94 o 
   7   6   8        2.42        1.34      2.35 o 
   8   6   8        2.55       -0.34      1.93 o 
   9   6   8        0.84        1.76      2.77 o 
  10   6   8       16.89       10.82      3.94 o 
   1   7   8        3.36       -0.25      1.42 o 
   2   7   8        6.89        5.25      2.56 o 
   3   7   8        0.29        0.25      1.51 o 
   4   7   8        6.41       10.48      3.52 o 
   5   7   8       14.56       11.74      3.86 o 
   6   7   8       13.34        7.21      4.61 o 
   7   7   8       12.78        8.81      3.19 o 
   8   7   8        0.05        0.00      1.93 o 
   9   7   8        0.31        1.59      2.77 o 
  10   7   8        0.38        1.01      3.10 o 
   0   8   8      868.42     1001.78     16.64 o 
   1   8   8       17.79       16.65      1.97 o 
   2   8   8       75.05       81.27      4.12 o 
   3   8   8        1.90        0.59      2.68 o 
   4   8   8        0.00        0.08      1.85 o 
   5   8   8       11.78       11.49      4.61 o 
   6   8   8        0.27        1.09      2.52 o 
   7   8   8        3.27        0.25      2.26 o 
   8   8   8        0.03        0.84      2.18 o 
   9   8   8        3.10        1.76      2.60 o 
   1   9   8      294.60      308.17      7.18 o 
   2   9   8        0.33        1.46      1.69 o 
   3   9   8        3.25        0.75      2.77 o 
   4   9   8        2.24        2.01      2.26 o 
   5   9   8        2.46        2.94      2.43 o 
   6   9   8        4.82        2.01      2.60 o 
   7   9   8       12.27        8.39      3.35 o 
   8   9   8       24.33       19.46      4.19 o 
   0  10   8       52.16       39.18      4.87 o 
   1  10   8        5.92        1.51      2.04 o 
   2  10   8       14.22       13.02      8.26 o 
   3  10   8        2.54        0.84      2.77 o 
   4  10   8       34.17       27.77      4.70 o 
   5  10   8        0.13        2.26      2.68 o 
   6  10   8        4.35        2.10      2.94 o 
   7  10   8        1.86        3.77      3.44 o 
   8  10   8        0.51        0.50      2.35 o 
   1  11   8        0.00       -0.17      1.39 o 
   2  11   8        8.24        3.91      3.69 o 
   3  11   8        4.56       -2.10      2.10 o 
   4  11   8       15.60       12.66      3.77 o 
   5  11   8       37.46       38.59      4.61 o 
   6  11   8        1.77        3.02      2.77 o 
   7  11   8        0.14       -0.17      2.52 o 
   0  12   8       30.33       14.09      4.95 o 
   1  12   8        0.04       -1.51      1.51 o 
   2  12   8       23.60       16.47      3.52 o 
   3  12   8        0.51        0.59      2.35 o 
   4  12   8        0.82       -0.92      2.18 o 
   5  12   8        0.11        6.04      2.52 o 
   1  13   8       34.23       23.91      3.40 o 
   2  13   8        0.55       -1.57      1.57 o 
   3  13   8        6.23       -0.08      3.19 o 
   1   1   9       42.20       44.56      1.54 o 
   2   1   9        3.49        3.26      0.89 o 
   3   1   9        4.72        3.73      1.39 o 
   4   1   9      102.30      118.41      3.12 o 
   5   1   9        5.02        4.35      2.68 o 
   6   1   9        5.08        0.09      1.80 o 
   7   1   9        1.69        0.70      1.73 o 
   8   1   9       43.34       32.66      3.98 o 
   9   1   9        2.06        3.03      2.35 o 
  10   1   9        3.35       -0.75      2.26 o 
   0   2   9        0.01       -0.67      1.59 o 
   1   2   9       17.93       20.62      1.90 o 
   2   2   9        0.17       -0.34      1.45 o 
   3   2   9       27.59       24.75      2.60 o 
   4   2   9        2.09        1.85      2.01 o 
   5   2   9       34.32       26.09      3.94 o 
   6   2   9       39.11       34.48      4.61 o 
   7   2   9       44.49       37.67      5.62 o 
   8   2   9        4.59       -0.34      2.60 o 
   9   2   9       26.42       17.95      4.11 o 
  10   2   9       23.94       12.83      4.11 o 
   1   3   9        0.04        1.49      1.29 o 
   2   3   9       10.72        8.58      2.89 o 
   3   3   9       96.69      104.91      4.11 o 
   4   3   9      127.65      157.32      7.47 o 
   5   3   9       26.51       26.34      4.03 o 
   6   3   9       68.93       58.06      5.45 o 
   7   3   9        0.00       -1.85      1.85 o 
   8   3   9        0.08        0.59      2.18 o 
   9   3   9        0.01        0.42      2.77 o 
  10   3   9        0.00        2.35      3.19 o 
   0   4   9       32.48       35.32      2.94 o 
   1   4   9       18.93       20.31      1.81 o 
   2   4   9        2.75        4.97      2.31 o 
   3   4   9       68.35       71.07      3.69 o 
   4   4   9       65.91       66.62      5.54 o 
   5   4   9        8.48        8.55      2.77 o 
   6   4   9        5.41        1.26      2.35 o 
   7   4   9        3.58       -0.34      2.35 o 
   8   4   9       13.39        6.21      4.36 o 
   9   4   9       25.79       20.55      4.95 o 
  10   4   9        5.05        4.36      3.35 o 
   1   5   9        5.49        5.64      1.36 o 
   2   5   9        1.94        1.96      1.55 o 
   3   5   9        2.44        4.44      2.52 o 
   4   5   9        5.50       -0.50      2.43 o 
   5   5   9       21.08       17.53      3.52 o 
   6   5   9        1.74        0.08      2.10 o 
   7   5   9       12.36        2.35      3.19 o 
   8   5   9        0.91        0.50      2.77 o 
   9   5   9       15.03        3.77      4.53 o 
   0   6   9      117.29      135.65      6.80 o 
   1   6   9        0.95        0.98      1.80 o 
   2   6   9      197.58      226.37      6.12 o 
   3   6   9       14.85       15.10      3.35 o 
   4   6   9       24.37       17.11      4.28 o 
   5   6   9        0.52       -1.34      1.68 o 
   6   6   9        1.88       -0.67      2.26 o 
   7   6   9        3.02        4.03      2.68 o 
   8   6   9        2.16        1.43      2.68 o 
   9   6   9        0.00        0.42      2.60 o 
   1   7   9       88.66      102.56      4.49 o 
   2   7   9      155.28      173.45      5.52 o 
   3   7   9       27.72       27.26      3.77 o 
   4   7   9       11.99        7.30      3.19 o 
   5   7   9       11.22        1.09      2.68 o 
   6   7   9       11.40        1.17      3.61 o 
   7   7   9        9.30        1.59      3.27 o 
   8   7   9       14.32        2.60      3.35 o 
   0   8   9       42.25       40.69      4.95 o 
   1   8   9      172.43      179.01      6.59 o 
   2   8   9      109.10      114.97      5.58 o 
   3   8   9        5.34        1.09      2.77 o 
   4   8   9       14.30        2.85      3.94 o 
   5   8   9        9.15        2.43      4.03 o 
   6   8   9       12.28        8.05      3.27 o 
   7   8   9        0.42       -1.68      2.43 o 
   8   8   9        2.76        0.08      2.68 o 
   1   9   9       16.02       13.36      3.94 o 
   2   9   9       30.80       29.33      3.65 o 
   3   9   9        2.53        1.85      2.52 o 
   4   9   9        1.78       -0.08      2.18 o 
   5   9   9        0.71        1.43      2.35 o 
   6   9   9        6.72        1.51      2.60 o 
   7   9   9       50.48       31.88      5.29 o 
   0  10   9       41.05       33.72      5.12 o 
   1  10   9        1.89        2.00      1.87 o 
   2  10   9        0.18       -1.31      1.31 o 
   3  10   9        7.55        2.18      3.10 o 
   4  10   9       42.25       27.60      4.87 o 
   5  10   9       17.51        4.86      3.77 o 
   6  10   9        0.65        2.18      2.77 o 
   1  11   9        2.02        2.70      2.10 o 
   2  11   9       23.04        7.80      3.32 o 
   3  11   9       53.40       50.25      5.62 o 
   4  11   9        4.89        3.77      4.28 o 
   5  11   9        0.48        1.68      2.60 o 
   0  12   9        3.37        1.93      3.27 o 
   1  12   9        8.15        2.74      2.40 o 
   2  12   9       10.61        3.91      4.36 o 
   3  12   9        1.73       -1.01      2.52 o 
   0   0  10      123.97      154.71      7.47 o 
   1   0  10        0.43       -0.76      1.03 o 
   2   0  10        2.25       -1.12      1.66 o 
   3   0  10      143.36      150.87      7.14 o 
   4   0  10       69.97       69.81      5.45 o 
   5   0  10       11.03        6.88      4.19 o 
   6   0  10       11.01        5.70      3.61 o 
   7   0  10        0.77        3.61      3.10 o 
   8   0  10        0.74        0.92      2.94 o 
   9   0  10       63.38       43.04      5.37 o 
   1   1  10       66.11       70.08      2.73 o 
   2   1  10       48.30       55.85      2.42 o 
   3   1  10      144.74      159.49      8.86 o 
   4   1  10       96.64       93.39      4.62 o 
   5   1  10       49.52       48.85      3.71 o 
   6   1  10        0.47       -0.19      2.10 o 
   7   1  10       15.63        9.16      2.30 o 
   8   1  10        1.50        1.61      1.62 o 
   9   1  10        1.34        1.53      1.81 o 
   0   2  10       37.49       45.55      4.45 o 
   1   2  10      103.30      126.88      4.66 o 
   2   2  10        0.34        1.09      1.85 o 
   3   2  10        1.22        1.59      2.85 o 
   4   2  10        9.09        5.95      3.02 o 
   5   2  10        7.06        3.86      3.52 o 
   6   2  10       37.45       29.53      4.28 o 
   7   2  10        4.72        1.34      2.35 o 
   8   2  10       21.75       13.00      4.70 o 
   9   2  10        3.58        4.61      3.44 o 
   1   3  10       12.59       12.99      2.55 o 
   2   3  10       19.17       18.71      3.28 o 
   3   3  10       89.39       86.02      5.87 o 
   4   3  10      123.25      109.46      7.05 o 
   5   3  10       21.14       24.16      3.86 o 
   6   3  10       20.35       15.94      3.69 o 
   7   3  10        0.19       -0.17      2.26 o 
   8   3  10        2.30        3.44      2.85 o 
   9   3  10        1.09        1.26      2.60 o 
   0   4  10       30.20       37.83      4.36 o 
   1   4  10        8.31        4.95      2.81 o 
   2   4  10        0.05        2.49      2.94 o 
   3   4  10       42.12       47.06      5.37 o 
   4   4  10      112.97       95.26      6.71 o 
   5   4  10       56.84       34.57      4.70 o 
   6   4  10       17.37        3.02      4.11 o 
   7   4  10        2.55        3.19      2.94 o 
   8   4  10        0.09        0.00      1.93 o 
   1   5  10        1.14       -0.09      2.56 o 
   2   5  10        0.22       -1.59      1.85 o 
   3   5  10        5.96       -0.67      2.52 o 
   4   5  10        2.98        0.08      2.77 o 
   5   5  10        3.85        0.75      2.35 o 
   6   5  10        0.09        3.19      3.10 o 
   7   5  10       10.93        9.06      4.36 o 
   8   5  10        2.39       -1.93      2.35 o 
   0   6  10       17.01       13.25      4.11 o 
   1   6  10       17.97       13.13      5.37 o 
   2   6  10      119.86      100.47      6.46 o 
   3   6  10       29.56       22.40      4.36 o 
   4   6  10        8.85        0.59      2.77 o 
   5   6  10        0.17       -1.09      2.35 o 
   6   6  10        0.83        0.25      2.68 o 
   7   6  10       21.41       13.92      3.69 o 
   8   6  10        2.69       -0.50      3.10 o 
   1   7  10        0.27       -1.49      2.68 o 
   2   7  10        0.69        1.68      2.52 o 
   3   7  10       22.02       24.49      4.11 o 
   4   7  10        3.89       -0.34      2.77 o 
   5   7  10        0.45        2.60      2.43 o 
   6   7  10       24.48        8.64      5.70 o 
   7   7  10        0.88        0.92      2.60 o 
   0   8  10      128.74       91.33      8.06 o 
   1   8  10        0.29        2.29      2.21 o 
   2   8  10       19.39       12.16      4.19 o 
   3   8  10       41.03       38.00      4.87 o 
   4   8  10        0.11        4.86      2.85 o 
   5   8  10       16.03        4.28      3.86 o 
   6   8  10        0.35       -2.01      2.01 o 
   1   9  10       39.72       30.58      3.52 o 
   2   9  10        0.18       -1.93      2.43 o 
   3   9  10        3.56        2.35      3.10 o 
   4   9  10       35.89       20.97      4.70 o 
   5   9  10        0.89        1.01      2.43 o 
   0  10  10        0.00        0.50      2.43 o 
   1  10  10        2.81       -0.51      3.06 o 
   2  10  10        0.85        0.92      2.85 o 
   3  10  10        0.03        3.02      2.43 o 
   4  10  10       15.05        5.54      4.45 o 
   1  11  10        6.28        2.39      2.43 o 
   1   1  11       18.16       21.93      2.27 o 
   2   1  11        0.03        0.04      1.23 o 
   3   1  11       27.19       27.29      6.63 o 
   4   1  11        0.07        0.14      1.49 o 
   5   1  11        5.64        3.43      2.25 o 
   6   1  11       15.20        4.02      3.10 o 
   7   1  11       12.75        5.16      3.14 o 
   0   2  11       43.32       56.79      4.70 o 
   1   2  11        6.03        4.16      5.07 o 
   2   2  11        0.08       -0.92      2.01 o 
   3   2  11       14.50       10.90      3.69 o 
   4   2  11        0.33       -1.85      1.85 o 
   5   2  11        1.07        3.86      2.60 o 
   6   2  11        0.05       -2.01      2.01 o 
   7   2  11        0.60       -2.10      2.10 o 
   1   3  11        0.35        1.12      1.95 o 
   2   3  11       59.09       60.83      5.79 o 
   3   3  11       27.36       23.23      4.53 o 
   4   3  11        0.64        1.93      3.02 o 
   5   3  11        4.19        0.84      3.10 o 
   6   3  11        5.73        0.59      2.60 o 
   7   3  11       19.04        3.27      4.95 o 
   0   4  11        7.42        6.88      2.94 o 
   1   4  11        0.04       -0.43      1.44 o 
   2   4  11       54.57       48.24      5.20 o 
   3   4  11       12.78        6.88      5.20 o 
   4   4  11        1.34       -2.10      2.18 o 
   5   4  11        1.38        1.01      2.26 o 
   6   4  11        1.66        1.51      2.60 o 
   7   4  11        3.96        1.17      2.43 o 
   1   5  11        0.02       -0.41      1.68 o 
   2   5  11        1.11       -2.43      2.43 o 
   3   5  11        0.02        1.09      2.60 o 
   4   5  11       10.65        3.52      2.77 o 
   5   5  11        0.49       -1.17      1.85 o 
   6   5  11       22.54        4.78      4.45 o 
   0   6  11       36.22       29.44      5.12 o 
   1   6  11       82.59       73.45      4.66 o 
   2   6  11        0.07        2.26      2.68 o 
   3   6  11       10.17        3.19      3.69 o 
   4   6  11        0.41        1.17      2.35 o 
   5   6  11        7.38        0.25      2.68 o 
   6   6  11        0.15        2.01      2.60 o 
   1   7  11        2.85        0.93      2.04 o 
   2   7  11       24.76       12.16      3.94 o 
   3   7  11        0.60       -0.34      3.19 o 
   4   7  11        0.70       -1.85      2.18 o 
   5   7  11        4.00        2.10      3.02 o 
   0   8  11       22.90       16.61      4.61 o 
   1   8  11       45.66       23.27      3.62 o 
   2   8  11        7.10        0.50      3.19 o 
   3   8  11        0.00       -0.17      2.35 o 
   1   9  11        0.27        0.61      2.09 o 
   0   0  12      200.49      196.68      9.91 o 
   1   0  12       22.61       21.87      3.23 o 
   2   0  12       11.43        6.79      3.35 o 
   3   0  12       12.13        6.96      4.28 o 
   4   0  12        3.06       -0.59      2.77 o 
   5   0  12        0.03       -1.01      1.93 o 
   1   1  12       43.26       37.85      2.68 o 
   2   1  12       70.93       59.38      6.48 o 
   3   1  12       10.34       11.39      6.96 o 
   4   1  12        0.79        0.55      2.01 o 
   5   1  12        0.47        1.20      1.83 o 
   0   2  12       30.07       15.77      4.95 o 
   1   2  12        1.59       -0.63      1.74 o 
   2   2  12        0.16       -2.26      2.26 o 
   3   2  12       14.37        9.39      4.86 o 
   4   2  12       19.54        3.35      3.61 o 
   5   2  12        2.66       -2.18      2.18 o 
   1   3  12        5.71        3.79      4.57 o 
   2   3  12        4.32        0.84      3.02 o 
   3   3  12        7.84        5.20      3.69 o 
   4   3  12       37.68       14.34      5.79 o 
   5   3  12        8.81        0.17      2.85 o 
   0   4  12        5.67        4.61      3.27 o 
   1   4  12        4.12        0.90      2.04 o 
   2   4  12       20.48       11.32      4.36 o 
   3   4  12       11.21        0.34      4.19 o 
   4   4  12        6.43       -0.59      2.77 o 
   1   5  12        0.47        0.12      1.89 o 
   2   5  12        0.00       -0.67      2.77 o 
   3   5  12        0.42       -2.35      2.35 o 
   0   6  12        4.68        2.43      2.85 o 
   1   6  12       11.72        5.18      6.16 o 
   2   6  12       17.28        4.11      3.86 o 
                                                 
